# Supplementary material for: Role of Borneol Induced Autophagy in Enhancing Radiosensitivity of Malignant Glioma
Source: Front Oncol. 2021 Nov 30;11:749987. doi: 10.3389/fonc.2021.749987 (PMC8668811; doi:10.3389/fonc.2021.749987)
Supplement: Supplementary file 12 [file Table_1.xlsx]

## Sheet: Fig1. Tumor Volume
group	NO.	Long diameter(mm)	Short diameter(mm)	Tumor Volume(mm3)
control	1	8.2	4.94	100.055
	2	6.89	5.53	105.351
	3	7.44	4.77	84.6408
	4	7.6	6.54	162.532
	5	7.26	4.92	87.8692
	6	7.36	3.79	52.8599
borneol 16mg/kg	7	5.92	5.03	74.8907
	8	6.03	4.34	56.7893
	9	6.4	5.19	86.1955
	10	6.67	5.82	112.964
	11	5.71	5.39	82.9437
	12	6.84	5.87	117.843
radiotherapy 15Gy	13	6.46	6.05	118.226
	14	6.77	5.02	85.3034
	15	4.63	3.72	32.0359
	16	4.87	4.82	56.5709
	17	5.33	4.13	45.4566
	18	5.62	4.59	59.2014
borneol 16mg/kg combined with radiotherapy 15Gy	19	5.41	3.32	29.8156
	20	5.4	5.05	68.8568
	21	5.6	4.75	63.175
	22	4.81	4.61	51.1113
	23	5.19	4.49	52.3155
	24	5.98	4.56	62.1729

## Sheet: Fig 5. Cell Growth
	OD：
		control	5Gy	10ug/ml Borneol+5Gy	20ug/ml Borneol+5Gy	40ug/ml Borneol+5Gy	80ug/ml Borneol+5Gy	Blank
	1	1.947	1.5465	1.1492	1.1249	0.748	0.9239	0.4874
	2	2.1753	1.3614	1.2135	0.8727	0.8665	0.7729	0.4023
	3	2.4418	1.2235	0.9825	0.9981	1.0005	0.6956	0.4456

## Sheet: Fig 8. Cell Growth
OD：
	HIF-1αsilence cell						HIF-1αoverexpressing cell
	control	5Gy	20ug/ml Borneol	20ug/ml Borneol+5Gy	HIF-1α	20ug/ml Borneol+5Gy+HIF-1α	control	5Gy	20ug/ml Borneol	20ug/ml Borneol+5Gy	HIF-1α	20ug/ml Borneol+5Gy+HIF-1α	Blank
1	1.3022	1.052	1.3777	0.799	1.4277	0.8836	1.878	1.5083	1.6378	1.1477	2.1877	1.0743	0.4412
2	1.6119	0.8934	1.4964	0.8309	1.552	0.8504	2.0661	1.4589	2.0304	1.0888	1.989	1.2576	0.3987
3	1.4847	0.8423	1.1478	0.6691	1.7693	0.6972	2.2793	1.2137	1.8781	1.3301	2.4034	1.3318	0.4265
